# Supplementary material for: β3-adrenergic receptor on tumor-infiltrating lymphocytes sustains IFN-γ-dependent PD-L1 expression and impairs anti-tumor immunity in neuroblastoma
Source: Cancer Gene Ther. 2023 Feb 28;30(6):890–904. doi: 10.1038/s41417-023-00599-x (PMC10281870; doi:10.1038/s41417-023-00599-x)
Supplement: Supplementary file 6 — Supplementary Table 1 [file 41417_2023_599_MOESM6_ESM.xlsx]

## Sheet: Foglio1
ANTIBODY	FLUOROPHORE	CATALOG NUMBER	COMPANY
CD3	PE-Vio 770	130-116-494	Miltenyi Biotec
CD4	PerCP-Vio 700	130-123-213	Miltenyi Biotec
CD8b	VioBlue	130-111-716	Miltenyi Biotec
CD11b	Vio Bright FITC	130-113-805	Miltenyi Biotec
CD11c	PE-Vio 770	130-110-840	Miltenyi Biotec
CD25	PE	130-118-678	Miltenyi Biotec
CD45	APC-Vio 770	130-110-800	Miltenyi Biotec
CD103	Vio Bright 515	130-111-687	Miltenyi Biotec
CD107a	PE	130-111-504	Miltenyi Biotec
CD127	APC	130-127-529	Miltenyi Biotec
CD137	PE-Vio 770	130-115-568	Miltenyi Biotec
CD152	PE	130-116-454	Miltenyi Biotec
CD223	Vio Bright 515	130-111-515	Miltenyi Biotec
CD278	APC	130-123-566	Miltenyi Biotec
F4/80	PerCP-Vio 700	130-118-466	Miltenyi Biotec
GR-1	VioBlue	130-112-302	Miltenyi Biotec
Granzyme B	PE	130-116-486	Miltenyi Biotec
IFN-γ	APC	130-123-283	Miltenyi Biotec
Ki-67	FITC	130-117-691	Miltenyi Biotec
NK1.1	PerCP-Vio 700	130-120-511	Miltenyi Biotec
NKp46	FITC	130-112-200	Miltenyi Biotec
NKp46	PE	130-112-358	Miltenyi Biotec
PD-1	APC	130-111-954	Miltenyi Biotec
PD-L1	PE	12-5982-82	Invitrogen
Perforin	FITC	11-9392-82	Invitrogen
TIM-3	PE	130-118-691	Miltenyi Biotec
